# Supplementary material for: Association between Higher Circulating Leucine-Rich α-2 Glycoprotein 1 Concentrations and Specific Plasma Ceramides in Postmenopausal Women with Type 2 Diabetes
Source: Biomolecules. 2022 Jul 5;12(7):943. doi: 10.3390/biom12070943 (PMC9312999; doi:10.3390/biom12070943)
Supplement: Supplementary file 1 [file biomolecules-12-00943-s001.zip]

Archive with 1 entries (1 files):
- biomolecules-1779002-supplementary.pdf
